# Supplementary material for: Serological Diversity of Dichelobacter nodosus in German Sheep Flocks
Source: Animals (Basel). 2022 Mar 17;12(6):753. doi: 10.3390/ani12060753 (PMC8944645; doi:10.3390/ani12060753)
Supplement: Supplementary file 1 [file animals-12-00753-s001.zip]

Archive with 2 entries (2 files):
- 11_03_22_Budnik_Supplementary Material rev-bud.pdf
- TableS4_Supplementary-Material_flock_means.xlsx
