# Supplementary material for: Serological Diversity of Dichelobacter nodosus in German Sheep Flocks
Source: Animals (Basel). 2022 Mar 17;12(6):753. doi: 10.3390/ani12060753 (PMC8944645; doi:10.3390/ani12060753)
Supplement: Supplementary file 1 [file animals-12-00753-s001.zip › TableS4_Supplementary-Material_flock_means.xlsx]

## Sheet: Ausgabe_Mittelwerte_Kennwerte_B
Region	Flock ID	Number of sheep	Number of sheep serotyped	Number of serogroups per flock	Frequency of untypeable samples per flock	No of samples with serogroup A	No of samples with serogroup B	No of samples with serogroup C	No of samples with serogroup D	No of samples with serogroup E	No of samples with serogroup F	No of samples with serogroup G	No of samples with serogroup H	No of samples with serogroup I	No of samples with untypeable serogroup	Frequency of D. nodosus negative samples	Flock frequency for aprB2 D. nodosus	Flock frequency for aprB2 and aprV2 D. nodosus	Flock frequency for aprV2 D. nodosus	Flock mean for footrot score	Animals with footrot score 0	Animals with footrot score 1	Animals with footrot score 2	Animals with footrot score 3	Animals with footrot score 4	Animals with footrot score 5
East	1	47	4	1	0	4	0	0	0	0	0	0	0	0	0	0	0	0	1	na	na	na	na	na	na	na
East	2	101	11	6	0	7	8	3	0	2	0	1	1	0	0	0	0	0.09	0.91	2.27	2	1	3	3	1	1
East	3	107	15	3	0	7	0	2	0	0	0	8	0	0	0	0	0.47	0.13	0.4	0.2	12	3	0	0	0	0
East	4	123	6	1	0	0	0	0	0	0	0	6	0	0	0	0	0.5	0	0.5	0	6	0	0	0	0	0
East	5	257	9	3	0	0	4	4	0	0	0	0	1	0	0	0	0.44	0	0.56	0.22	7	2	0	0	0	0
East	6	260	10	3	0	9	0	1	0	0	0	1	0	0	0	0	0	0	1	0.4	6	4	0	0	0	0
East	7	309	21	3	0.57	2	8	3	0	0	0	0	0	0	12	0	0	0	1	1.14	8	4	7	2	0	0
East	8	480	10	4	0	0	0	0	2	0	1	0	10	3	0	0	0	0.1	0.9	2	0	3	4	3	0	0
East	9	585	10	2	0	1	10	0	0	0	0	0	0	0	0	0	0.2	0.8	0	1.9	0	2	7	1	0	0
East	10	662	10	1	0	0	10	0	0	0	0	0	0	0	0	0	0	0	1	2	0	2	6	2	0	0
East	11	710	10	5	0.3	0	4	2	0	0	2	1	1	0	3	0	0	0	1	3	0	0	3	4	3	0
East	12	730	15	3	0	13	0	3	0	0	0	2	0	0	0	0	0.33	0	0.67	0.87	2	13	0	0	0	0
East	13	758	17	3	0	2	0	0	1	0	0	0	17	0	0	0	0	0	1	2.94	0	0	4	11	1	1
East	14	1009	10	4	0.4	1	1	1	0	0	0	0	5	0	4	0	0	0	1	0.2	8	2	0	0	0	0
East	15	1220	25	4	0.04	19	0	0	0	1	1	5	0	0	1	0	0.12	0	0.88	0.2	20	5	0	0	0	0
East	16	1500	10	3	0	6	7	0	0	0	0	6	0	0	0	0	0	0	1	5	0	0	0	0	0	10
North	17	7	7	3	0	6	7	7	0	0	0	0	0	0	0	0	0	0	1	0.86	3	2	2	0	0	0
North	18	9	10	2	0	0	1	10	0	0	0	0	0	0	0	0	0	0	1	2.5	0	1	5	2	2	0
North	19	11	7	2	0	0	3	0	0	0	0	0	4	0	0	0	0	0	1	1.43	1	2	4	0	0	0
North	20	18	4	2	0	4	0	0	0	0	0	0	1	0	0	0	0	0	1	0.5	2	2	0	0	0	0
North	21	19	10	3	0	7	5	0	0	0	0	0	2	0	0	0	0	0	1	0.6	5	4	1	0	0	0
North	22	20	9	2	0.56	0	1	0	0	0	0	0	4	0	5	0	0	0	1	0.11	8	1	0	0	0	0
North	23	23	10	4	0.3	0	3	0	0	1	0	0	1	4	3	0	0	0	1	0.7	4	5	1	0	0	0
North	24	28	6	2	0	6	0	0	0	0	0	0	1	0	0	0	0	0	1	0.33	4	2	0	0	0	0
North	25	30	10	4	0.2	1	3	0	0	0	0	3	0	4	2	0	0	0	1	1.8	0	6	1	2	1	0
North	26	32	10	2	0.6	4	1	0	0	0	0	0	0	0	6	0	0	0	1	0.3	7	3	0	0	0	0
North	27	33	10	3	0	2	0	10	0	0	0	0	4	0	0	0	0	0	1	0.5	6	3	1	0	0	0
North	28	33	23	4	0.17	17	0	3	0	1	2	0	0	0	4	0	0	0	1	1	3	17	3	0	0	0
North	29	35	6	4	0	6	1	0	0	3	0	0	4	0	0	0	1	0	0	1	0	6	0	0	0	0
North	30	37	7	2	0	2	0	0	0	0	0	0	5	0	0	0	0	0	1	1.4	1	1	3	0	0	0
North	31	40	10	2	0.3	0	6	0	0	0	0	0	6	0	3	0	0	0	1	1.2	0	8	2	0	0	0
North	32	43	4	1	0	0	0	4	0	0	0	0	0	0	0	0	0	0	1	2.75	0	0	1	3	0	0
North	33	47	23	3	0.52	6	9	0	0	0	0	0	3	0	12	0	0.17	0.09	0.74	0.91	7	12	3	1	0	0
North	34	47	10	4	0.3	1	1	7	0	0	0	0	2	0	3	0	0	0	1	1.1	2	5	3	0	0	0
North	35	47	21	4	0.24	2	14	3	0	0	2	0	0	0	5	0	1	0	0	1.1	0	19	2	0	0	0
North	36	49	10	2	0	5	0	10	0	0	0	0	0	0	0	0	0	0	1	2.1	0	0	9	1	0	0
North	37	49	19	6	0.42	4	7	1	0	1	0	1	0	3	8	0	0	0	1	0.42	11	8	0	0	0	0
North	38	50	10	1	0.1	0	0	0	0	0	0	0	9	0	1	0	0	0	1	1.6	3	1	4	1	1	0
North	39	51	7	2	0	7	0	1	0	0	0	0	0	0	0	0	1	0	0	0	1	0	0	0	0	0
North	40	52	10	2	0.1	0	8	0	0	0	0	3	0	0	1	0	0	0	1	1.2	0	8	2	0	0	0
North	41	56	25	4	0.28	2	3	17	0	0	0	6	0	0	7	0	0	0	1	0.8	13	5	6	1	0	0
North	42	62	10	3	0.2	0	3	0	0	0	8	1	0	0	2	0	0	0	1	1.2	1	7	1	1	0	0
North	43	62	23	5	0	23	2	1	0	1	2	0	0	0	0	0	0	0	1	1.13	3	15	4	1	0	0
North	44	63	10	3	0.3	1	7	0	0	0	0	0	7	0	3	0	0	0	1	1.7	0	6	2	1	1	0
North	45	67	14	4	0.29	0	1	9	0	0	1	1	0	0	4	0	0	0	1	1.07	5	6	2	0	0	1
North	46	68	6	3	0.17	1	5	0	0	0	0	1	0	0	1	0	0	0	1	0.67	2	4	0	0	0	0
North	47	70	11	3	0	11	9	0	0	0	0	0	4	0	0	0	0	0.09	0.91	0	11	0	0	0	0	0
North	48	80	9	3	0	9	8	1	0	0	0	0	0	0	0	0	0	0	1	na	na	na	na	na	na	na
North	49	83	22	6	0.27	7	2	1	0	1	1	11	0	0	6	0	0	0	1	1.36	1	14	6	0	1	0
North	50	88	10	1	0.5	5	0	0	0	0	0	0	0	0	5	0	0	0	1	1.6	0	4	6	0	0	0
North	51	100	6	2	0	0	0	4	0	0	6	0	0	0	0	0	0	0.33	0.67	0	6	0	0	0	0	0
North	52	105	23	5	0.35	6	0	5	0	0	0	1	7	3	8	0	0	0.09	0.91	0.52	12	10	1	0	0	0
North	53	135	10	3	0	9	2	0	0	0	0	0	10	0	0	0	0	0	1	2.7	0	0	3	7	0	0
North	54	143	10	3	0.5	1	0	5	0	0	0	1	0	0	5	0	0	0.1	0.9	1.6	0	6	2	2	0	0
North	55	148	10	2	0	0	0	10	0	0	0	1	0	0	0	0	0	0	1	3.2	0	0	1	6	3	0
North	56	155	10	6	0	3	0	4	3	6	0	3	7	0	0	0	0	0	1	1.75	0	3	4	1	0	0
North	57	224	8	1	0	0	8	0	0	0	0	0	0	0	0	0	0	0	1	0.63	4	3	1	0	0	0
North	58	245	10	3	0.1	9	3	0	0	0	0	1	0	0	1	0	0	0	1	0.5	5	5	0	0	0	0
North	59	366	10	1	0	0	0	0	0	0	10	0	0	0	0	0	0	0	1	4.1	0	0	0	3	3	4
North	60	400	10	5	0.1	7	1	0	6	0	0	0	1	2	1	0	0	0	1	na	na	na	na	na	na	na
North	61	400	10	4	0.1	6	2	4	0	0	0	8	0	0	1	0	0	1	0	1.6	0	4	6	0	0	0
North	62	467	10	1	0	0	0	0	0	0	0	0	10	0	0	0	0	0	1	1.3	2	3	5	0	0	0
North	63	515	10	4	0	3	1	6	0	0	0	6	0	0	0	0	0	0	1	1.2	0	8	2	0	0	0
North	64	724	10	3	0	7	0	0	0	1	0	0	10	0	0	0	0	0	1	1	0	10	0	0	0	0
North	65	824	24	5	0	8	18	0	0	2	1	0	6	0	0	0	0	0	1	1.5	1	11	11	1	0	0
North	66	1012	10	5	0	9	2	2	0	0	0	4	2	0	0	0	0	0	1	1.3	2	5	2	0	1	0
Northth	67	38	4	4	0	1	2	2	0	0	0	0	1	0	0	0	0	0	1	0	4	0	0	0	0	0
South	68	16	13	2	0.46	0	7	4	0	0	0	0	0	0	6	0	0	0	1	0.69	5	7	1	0	0	0
South	69	42	10	3	0.1	0	8	1	0	0	0	0	1	0	1	0	0	0	1	1.3	0	7	3	0	0	0
South	70	53	5	3	0.2	1	2	0	0	0	0	1	0	0	1	0	0	0	1	0.4	3	2	0	0	0	0
South	71	63	20	3	0.1	0	1	4	0	0	0	18	0	0	2	0	0	0	1	3.05	2	2	4	2	5	5
South	72	70	10	3	0	0	1	0	0	0	0	1	9	0	0	0	0	0	1	1.1	1	7	2	0	0	0
South	73	71	5	2	0	0	5	0	0	0	0	0	1	0	0	0	0	0.2	0.8	0.4	3	2	0	0	0	0
South	74	72	9	3	0.22	2	5	0	0	0	0	0	2	0	2	0	0	0	1	0.44	8	0	0	0	1	0
South	75	76	10	4	0.1	2	6	0	0	1	0	0	1	0	1	0	0	0	1	1.1	1	7	2	0	0	0
South	76	99	22	3	0.14	1	0	0	7	0	0	18	0	0	3	0	0	0	1	na	na	na	na	na	na	na
South	77	158	8	4	0	0	6	1	0	0	0	1	6	0	0	0	0	0	1	0.88	6	0	0	1	1	0
South	78	200	10	3	0	0	0	0	0	8	0	1	0	9	0	0	0	0	1	3.5	0	0	1	4	4	1
South	79	250	11	3	0.18	3	6	0	0	0	0	0	4	0	2	0	0.09	0	0.91	0.75	2	6	0	0	0	0
South	80	300	10	4	0	0	4	2	0	0	1	0	5	0	0	0	0	0	1	3.1	0	1	0	6	3	0
South	81	470	21	1	0.71	0	0	6	0	0	0	0	0	0	15	0	0.05	0	0.95	0.38	18	1	1	0	0	1
South	82	652	10	4	0	0	3	1	0	4	0	10	0	0	0	0	0	0	1	2.6	0	1	2	7	0	0
South	83	1000	24	4	0	24	0	1	0	1	4	0	0	0	0	0	0	0	1	na	na	na	na	na	na	na
					0
